# Supplementary material for: Botulinum Toxin Type A Exerts Direct Trans-Synaptic Action at Bilateral Spinal Nociceptive Circuits
Source: Toxins (Basel). 2025 Mar 14;17(3):140. doi: 10.3390/toxins17030140 (PMC11945969; doi:10.3390/toxins17030140)
Supplement: Supplementary file 1 [file toxins-17-00140-s001.zip]

Archive with 1 entries (1 files):
- toxins-3448965-supplementary.pdf
